# Supplementary material for: An 8-week resistance training protocol is effective in adapting quadriceps but not patellar tendon shear modulus measured by Shear Wave Elastography
Source: PLoS One. 2019 Apr 16;14(4):e0205782. doi: 10.1371/journal.pone.0205782 (PMC6467440; doi:10.1371/journal.pone.0205782)
Supplement: S1 Table — Patellar Tendon and Vastus Lateralis Shear modulus, Tendon Thickness, Muscle Thickness and Knee Torque pre and post intervention. (XLSX) [file pone.0205782.s001.xlsx]

## Sheet: SSI
PRE	PRÉ INTERVENÇÃO	SSI = Shear Wave Speed
	Nome	QD1.mat	QD2.mat	QD3.mat	QD4.mat	Média	DP	QE1.mat	QE2.mat	QE3.mat	QE4.mat	QE5.mat	QE6.mat	Média	DP	TD1.mat	TD2.mat	TD3.mat	TD4.mat	TD5.mat	TD6.mat	TD7.mat	TD8.mat	TD9.mat	Média	DP	TE1.mat	TE2.mat	TE3.mat	TE4.mat	TE5.mat	TE6.mat	TE7.mat	TE8.mat	TE9.mat	TE10.mat	Média	DP
Grupo 1	p5	2.56023	2.36377	2.24138	2.3377	2.37577	0.133763	4.61516	4.359	5.81351	6.03934			5.20675	0.842621	87.9565	88.4922	103.649	93.6135						93.4279	7.27578			80.4447	85.7589							83.1018	3.75772
	p6	3.69414	3.28841	3.41301	4.02589	3.60536	0.32771	3.53854	3.02976	4.29346	3.80676			3.66713	0.527431		65.8799	68.565	56.2158						63.5535	6.49494	38.6694	54.1811	45.8259	43.4811							45.5394	6.48574
	p7	4.7617	5.09652	4.59533		4.81785	0.255272	5.68156	4.44394	4.83847	4.59855			4.89063	0.551706		57.9567	50.618							54.2873	5.1892	64.9439		56.6496	56.4484							59.3473	4.8478
	p8	3.02899	4.70744	5.13234	3.35032	4.05477	1.02235	4.67764	3.59407	3.82023	3.77714			3.96727	0.483621	114.065	110.712	99.1103							107.962	7.84744	105.088	103.131	81.7948								96.6712	12.9205
Grupo 2	p2	4.35305	5.77208	4.9021	4.40895	4.85904	0.656785		7.94486	3.71539	3.04469			4.90165	2.65675	77.7711	98.1113		78.5629						84.8151	11.5217		70.2769	60.8856	76.6116							69.258	7.91231
	p4	3.11438	1.60795	1.8224	1.68236	2.05677	0.710652	3.5212	2.58319	3.52814	4.9332			3.64143	0.968821	116.92	111.29	130.454							119.555	9.84991	66.952	53.67	50.6316								57.0845	8.6795
	p9	2.38521	2.0997	2.09727	2.59249	2.29367	0.240742	2.27321	3.10098	2.84528	2.3448			2.64107	0.398461		77.4743	83.0101							80.2422	3.91434	124.238	103.634	118.648	134.124							120.161	12.741
	p11		2.79105	5.50688	4.15909	4.15234	1.35793	4.63322	3.30024	3.31109	1.79477			3.25983	1.16001	130.184	134.33	105.892	116.337						121.686	13.0403	121.159	106.271	112.537	109.969							112.484	6.32955
	p12	5.42408			2.80775	4.11592	1.85003	4.01592	3.57235	8.24051	8.89037			6.17978	2.77338		84.0451	95.8172	95.8835						91.9152	6.81582	45.9285	48.351		53.012							49.0972	3.60021
	p15	2.96311	5.68061	2.93958	5.06992	4.16331	1.42152	2.26659	2.49286	2.35484	2.73665			2.46273	0.204983	75.5744	59.0791	69.3728	65.2033						67.3074	6.94602	64.4835	65.7544	52.9611	65.8947							62.2734	6.24059
Grupo 3	p13	5.71045	3.69515	8.97174	12.7216	7.77473	3.95003	4.93606	5.14548		3.80527			4.62894	0.72096	30.9041	21.2044	22.3863	26.5226						25.2543	4.40285	39.6178	31.9769	28.8216	28.8629							32.3198	5.0848
Grupo 4	p3	5.74952	4.08353			4.91652	1.17803	9.60564	5.91759					7.76162	2.60784	86.0821	78.6979	98.0232	93.7287		76.2748	95.5561	81.9242	86.786	87.1341	8.0219		83.0283	74.3087	69.4416	64.8523	73.9722	87.3368	86.5615	76.2331	83.8774	77.7347	7.8958
	p1	6.13781	3.69538	6.09743		5.3102	1.39863	19.0073	17.7536	23.0199				19.9269	2.75098	49.3196	55.538	65.8692	49.2602	68.6055		50.3818			56.4957	8.67937	42.5752	43.6979	50.9938	54.5793	48.9995	50.7118	58.4957				50.0076	5.63448
	p14	14.3687	12.7033	5.72667		10.9329	4.58498	13.3817	11.2036	16.9918				13.859	2.92347	25.1557	29.9452	32.1889	27.0894	24.4172	33.3678	29.0762	22.3061		27.9433	3.88133	35.5823	30.5732	43.8082		53.184	37.2325	39.7468				40.0211	7.80283
	p10	8.66528	8.87382	5.76395		7.76768	1.73842	6.3409	5.00893	6.60426	6.1581	8.87382	8.55147	6.92292	1.4931	105.912	104.207		93.4718						101.197	6.74411	40.7414	37.6547	44.9431	53.7025	36.4975	40.2773	39.8973	50.7288	48.7599	50.8125	44.4015	6.19695
Média						4.87979	1.38846							6.26118	1.40428										78.8517	7.375											66.6335	7.07532
POST	PÓS INTERVENÇÃO
	Nome	QD1.mat	QD2.mat	QD3.mat	QD4.mat	Média	DP	delta	delta%	QE1.mat	QE2.mat	QE3.mat	QE4.mat	QE5.mat	Média	DP	TD1.mat	TD2.mat	TD3.mat	TD4.mat	TD5.mat	TD6.mat	TD7.mat	TD8.mat	TD9.mat	Média	DP	delta	delta%	TE1.mat	TE2.mat	TE3.mat	TE4.mat	TE5.mat	TE6.mat	TE7.mat	TE8.mat	TE9.mat	Média	DP
Grupo 1	p5	4.15235	4.90856		4.27987	4.44693	0.404839	2,07115959016283	87.1785	3.67722	4.21966	3.12172	4.81908	3.53287	3.87411	0.658347	81.4865	89.3605	88.5108	76.2146						83.8931	6.21736	-9,53478035913275	-10.2055	47.9141	51.0111	48.9142							49.2798	1.58052
	p6	3.73969	3.77059	4.25438	3.51844	3.82077	0.310119	0,215410959587495	5.97474	2.6688		3.60085	4.4859		3.58518	0.908651	62.6128	80.8478	83.6219	62.1037						72.2966	11.5334	8,74301712747353	13.7569	60.5449	54.742	56.9948	48.874						55.2889	4.89851
	p7	23.1422	21.1879			22.1651	1.3819	17,3472401206624	360.062		19.3484	13.9043	22.0637		18.4388	4.15505	93.3052	99.959								96.6321	4.70492	42,3447885046027	78.0012		91.0816	101.59	97.7545						96.8086	5.31749
	p8	4.44257	3.74679	4.747	4.44996	4.34658	0.424257	0,291806337265105	7.19661	6.44892	7.3547	7.62575	9.40436		7.70843	1.23754	110.86	107.655	132.098	115.687						116.575	10.8622	8,61252957069448	7.97733	124.949	117.032		100.812						114.265	12.3042
Grupo 2	p2	2.73468	3.06081	3.02786	2.5592	2.84564	0.240735	-2,01340595515582	-41.4363	2.55712	3.37013	2.53219	4.93624		3.34892	1.12754	67.4188	71.5723	70.5685	77.8896						71.8623	4.39056	-12,9527724707719	-15.2718	75.8521	90.9393	91.366	83.2073						85.3412	7.35374
	p4	13.6665		10.7642	8.26953	10.9001	2.70104	8,84330025668369	429.96		6.39951	7.99913	9.32001		7.90621	1.46247	77.0041	65.1072	58.9023	63.0782						66.0229	7.76314	-53,5319130337294	-44.776	54.0094	68.6782	57.9272	53.4499						58.5162	7.06143
	p9	8.40588	10.5351		7.91476	8.95191	1.39289	6,65824204935363	290.288	4.04809	4.08854	5.85108	3.88227		4.46749	0.926695		24.3245	30.3072	28.2957						27.6425	3.04434	-52,5997293644609	-65.5512	72.2171	63.5826	76.395	86.3602						74.6387	9.46185
	p11	6.41291	4.30535	4.71542	6.57372	5.50185	1.15888	1,34950705755417	32.4999	18.0731	24.927	24.9845	16.786		21.1926	4.37698	79.6903	85.5102	93.9306	94.8407						88.493	7.21678	-33,192865275097	-27.2775	47.3575	50.5703	53.4967	47.9911						49.8539	2.79793
	p12	6.95235	7.48999	5.86416		6.76883	0.828301	2,65291367137801	64.455	11.9165	11.2861	3.50724	3.55676		7.56666	4.66597	49.7288	55.5625	64.5478	59.4313						57.3176	6.25603	-34,5976553780306	-37.6408		41.893	68.2956	65.6142						58.6009	14.5314
	p15	15.9564	13.8672	15.2738		15.0325	1.06534	10,8691755194444	261.071	4.39962	5.31812	4.88762	4.123		4.68209	0.528883	48.7365	48.6994	51.975							49.8036	1.88055	-17,5037567814042	-26.0057	34.684	44.4017	38.7413	45.9473						40.9436	5.19706
Grupo 3	p13	8.18606	5.02111	11.4614		8.22285	3.2203	0,448120210002234	5.7638	9.5936	11.2376	6.8741			9.23509	2.20372	45.7671	22.232	29.4704	50.873	49.7216	54.0006	29.5763	21.9761	40.7097	38.2585	12.6259	13,0041821423008	51.4928	34.1375	58.4732	28.7447	53.5854		57.2836	39.9913	46.5074	23.2108	42.7417	13.3614
Grupo 4	p3	9.10333	5.76285	5.64433		6.83684	1.96373	1,92031337826086	39.0584	11.6031	11.6133	7.19423			10.1369	2.54841	72.4455	67.3168	71.7671	74.5086	65.8857	58.816	59.6374	60.9761	60.5088	65.7625	6.08198	-21,3716529573073	-24.5273	55.3928	65.074	63.006	72.5173	59.9691	79.989	52.1438	57.0372	54.5855	62.1905	9.14384
	p1	16.3346	9.42485	11.6196		12.4597	3.53066	7,14947272119316	134.636		21.0152	26.3914			23.7033	3.80157	75.1631	72.9164			96.2514	83.2508	73.2247	83.6774		80.7473	8.99253	24,2515820634909	42.9264	67.667	78.0747	75.1207	67.2646	45.5102	54.0887	71.6601	69.1431	73.4261	66.8839	10.5185
	p14	4.81637	10.5958	8.48362		7.96525	2.92435	-2,96765699421705	-27.1443	6.28131	3.32979	3.89012			4.50041	1.56755	45.6924	44.1594		27.0361	27.2698	29.7249	26.5828	45.5869		35.1503	9.4163	7,20701488883748	25.7915	40.6163	57.6572	43.028	55.4423	43.1511	51.9996	71.2221	40.7029		50.4774	10.7625
	p10	20.4671	11.447			15.9571	6.37822	8,18938613495767	105.429	27.735	21.1216	21.8015			23.5527	3.63792	38.1554	61.4501	50.4581	43.9591	47.0068	47.1914	47.3274	33.2732	43.0663	45.7653	7.89432	-55,431440092315	-54.7759	51.7427	41.1329	68.6838	34.0683	45.6281		44.0528	40.6168	40.2857	45.7764	10.5475
Média						9.08146	1.8617	4,20166567047552							10.2599	2.25382										66.4148	7.25869	-12,4368967609899	-15.7725										63.4404	8.32252
Teste t	PRE X POST
QD	0.0104733
QE	0.0482478
TD	0.128681
TE	0.656144

## Sheet: PTT
NOME (PRÉ TREINO)	D1 PRÉ		D2 PRÉ		PRÉ DIREITO	E1 PRÉ		E2 PRÉ		PRÉ ESQUERDO	D1 PÓS		D2 PÓS		PÓS DIREITO	E1 PÓS		E2 PÓS		PÓS ESQUERDO
	Espessura	Distância	Espessura	Distância	MÉDIA ESPESSURA	Espessura	Distância	Espessura	Distância	MÉDIA ESPESSURA	Espessura	Distância	Espessura	Distância	MÉDIA ESPESSURA	Espessura	Distância	Espessura	Distância	MÉDIA ESPESSURA
p5	0.435	1.91	0.422	1.91	0.4285	0.466	2.21	0.443	2.21	0.4545	0.487	1.91	0.466	1.91	0.4765	0.451	2.21	0.454	2.21	0.4525
p6	0.418	1.96	0.441	1.97	0.4295	0.394	1.93	0.394	1.93	0.394	0.424	1.93	0.417	1.93	0.4205	0.408	1.93	0.406	1.93	0.407
p7	0.333	2.51	0.352	2.51	0.3425	0.34	2.23	0.347	2.23	0.3435	0.345	2.51	0.338	2.51	0.3415	0.342	2.23	0.338	2.23	0.34
p8	0.378	2.52	0.394	2.53	0.386	0.376	2.53	0.364	2.53	0.37	0.352	2.53	0.342	2.53	0.347	0.354	2.53	0.378	2.53	0.366
p2	0.294	2.16	0.306	2.17	0.3	0.317	1.73	0.305	1.74	0.311	0.313	2.17	0.314	2.14	0.3135	0.3	1.73	0.315	1.72	0.3075
p4	0.274	2.19	0.286	2.19	0.28	0.374	2.19	0.354	2.19	0.364	0.343	2.19	0.336	2.19	0.3395	0.317	2.19	0.312	2.19	0.3145
p9	0.309	2.01	0.303	2.01	0.306	0.36	2.01	0.344	2.02	0.352	0.3	2	0.307	2.01	0.3035	0.35	2.01	0.32	2.01	0.335
p11	0.38	1.86	0.352	1.88	0.366	0.32	1.88	0.317	1.87	0.3185	0.327	1.87	0.324	1.88	0.3255	0.33	1.85	0.321	1.87	0.3255
p12	0.357	2.24	0.338	2.23	0.3475	0.374	2.24	0.377	2.25	0.3755	0.36	2.25	0.351	2.24	0.3555	0.382	2.25	0.346	2.26	0.364
p15	0.386	2.1	0.382	2.07	0.384	0.421	2.13	0.418	2.13	0.4195	0.413	2.09	0.422	2.1	0.4175	0.429	2.14	0.442	2.13	0.4355
p13	0.321	2.35	0.3	2.34	0.3105	0.333	2.31	0.328	2.34	0.3305	0.385	2.36	0.346	2.36	0.3655	0.312	2.38	0.315	2.34	0.3135
p3	0.457	2.28	0.45	2.28	0.4535	0.464	2.3	0.473	2.3	0.4685	0.387	2.28	0.391	2.28	0.389	0.393	2.3	0.413	2.3	0.403
p1	0.378	2.16	0.358	2.16	0.368	0.401	2.2	0.399	2.2	0.4	0.385	2.16	0.371	2.16	0.378	0.392	2.2	0.387	2.2	0.3895
p14	0.401	2.2	0.398	2.2	0.3995	0.441	2.22	0.419	2.22	0.43	0.384	2.2	0.375	2.2	0.3795	0.402	2.22	0.395	2.22	0.3985
p10
					0.364393					0.380821					0.368036					0.368

## Sheet: MVC + MT
MVC
NOME	MVC_pre (direita)	MVC_pre (esquerda)	MVC_pós (direita)	MVC_pós (esquerda)	delta (D)	delta (E)	delta (D) %
p5	485	382	457	419	-28	37	-5.7732	Grupo 1
p6	288	289	401	254	113	-35	39.2361
p7	252	205	197	177	-55	-28	-21.8254
p8	249	225	279	193	30	-32	12.0482
p2	263	261	283	335	20	74	7.60456
p4	236	157	311	291	75	134	31.7797
p9	348	240	448	386	100	146	28.7356	Grupo 2
p11	313	304	289	362	-24	58	-7.66773
p12	275	294	288	Lesão	13	#NUM!	4.72727
p15	344	355	421	Lesão	77	#NUM!	22.3837
p13	313	387	383	395	70	8	22.3642
p3	296	336	337	364	41	28	13.8514
p1	138	187	247	254	109	67	78.9855
p14	292	333	368	333	76	0	26.0274
p10	328	393	375	410	47	17	14.3293
Média	294.667	289.867	338.933	321	44,2666666666667	31,1333333333333
DP	73.9804	75.5805	76.3913	80.6711
Teste t D	0.00501129
Teste t E	0.0437592
Muscle Thickness	DADOS				EM (cm)
	AGE	WIGHT	HEIGHT	CIRCUNFERENCE	PRE	POST	BMI
p5	32	112	1.89	42	2.44383	2.85833	31.3541
p6	38	80	1.74	40	2.77167	2.943	26.4236
p7	27	81	1.79	43	2.26483	2.31783	25.2801
p8	28	73	1.71	41	2.88783	2.80383	24.9649
p2	29	90	1.68	40	2.90567	3.058	31.8878
p4	29	85	1.72	40	2.52133	2.729	28.7317
p9	24	110	1.9	48	2.30933	2.838	30.4709
p11	31	107	1.8	38	2.19283	2.048	33.0247
p12	28	96	1.8	43	1.78917	2.568	29.6296
p15	26	130	1.8	40	2.43	3.003	40.1235
p13	37	95	1.78	40	2.816	2.866	29.9836
p3	26	78	1.87				22.3055
p1	30	83	1.8				25.6173
p14	29	69	1.7	42	2.33933	2.32167	23.8754
p10	27	86	1.72	42	1.83417	2.14683	29.0698
	(anos)	(kg)	(cm)	(cm)			#VALUE!
							#DIV/0!
MÉDIA	28.6667	91.8333	1.77333	41.4	2.40257	2.63823	28.8495
DP	3.25669	17.2513	0.0687992	2.71621	0.398664	0.354605
p=
